# Supplementary material for: Data concerning adsorption equilibria of carbon dioxide, nitrogen and oxygen over a zeolite molecular sieve 13X for the modelling of carbon dioxide capture from gaseous mixtures by adsorptive processes
Source: Data Brief. 2020 Apr 30;30:105638. doi: 10.1016/j.dib.2020.105638 (PMC7214829; doi:10.1016/j.dib.2020.105638)
Supplement: Supplementary file 1 [file mmc1.zip]

Archive with 3 entries (3 files):
- Data_CO2_Fig1_Tab1.xlsx
- Data_N2_Fig2_Tab2.xlsx
- Data_O2_Fig3_Tab3.xlsx
