# Supplementary material for: Data concerning adsorption equilibria of carbon dioxide, nitrogen and oxygen over a zeolite molecular sieve 13X for the modelling of carbon dioxide capture from gaseous mixtures by adsorptive processes
Source: Data Brief. 2020 Apr 30;30:105638. doi: 10.1016/j.dib.2020.105638 (PMC7214829; doi:10.1016/j.dib.2020.105638)
Supplement: Supplementary file 1 [file mmc1.zip › Data_CO2_Fig1_Tab1.xlsx]

## Sheet: 293K
PRESSURE	MASS%	TEMPERATURE
mbar	%	deg of C
0	0	19.932
3.631	5.88676	19.942
7.28	7.27097	19.994
10.069	8.06569	19.989
13.254	8.70843	19.994
15.394	9.12814	19.989
20.093	9.84687	19.994
20.364	9.87049	19.994
25.071	10.4741	19.989
30.493	11.0511	19.994
40.247	11.9138	19.994
40.566	11.9291	19.989
50.026	12.5966	19.994
60.084	13.2083	19.999
60.59	13.2175	19.994
70.465	13.7137	19.989
73.932	13.7083	19.999
80.245	14.1418	19.994
105.553	14.9024	19.994
120.538	15.3917	19.999
134.011	15.712	19.999
164.12	16.3788	19.989
171.131	16.54	19.994
202.477	17.0467	19.994
220.349	17.3413	19.994
253.345	17.738	19.994
269.43	17.9495	19.999
302.15	18.2582	19.989
320.298	18.4552	19.994
353.431	18.7047	19.994
370.753	18.8685	19.994
402.786	19.0709	19.989
420.384	19.2173	19.994
471.664	19.5255	19.989
501.498	19.6583	19.994
545.904	19.9064	19.999
603.096	20.1364	19.999
646.128	20.3341	19.994
701.12	20.5152	19.994
747.038	20.6898	19.999
801.068	20.84	19.994
846.437	20.9884	19.994
900.742	21.1247	19.994
945.286	21.2456	19.989
1001.24	21.3766	19.989

## Sheet: 313K
PRESSURE	MASS%	TEMPERATURE
mbar	%	deg of C
0	0	39.919
4.069	3.84965	40.092
7.214	4.9574	40.019
10.339	5.66596	40.024
13.165	6.20036	40.024
15.042	6.48046	40.013
19.798	7.11114	40.019
20.283	7.19604	40.024
25.309	7.70434	40.013
30.327	8.16274	40.019
39.857	8.89388	40.024
40.221	8.96945	40.019
50.56	9.56582	40.019
60.082	10.073	40.013
60.089	10.134	40.024
70.889	10.5729	40.013
73.245	10.5844	40.029
80.39	10.9629	40.019
105.69	11.7051	40.019
121.088	12.2522	40.019
132.774	12.4878	40.013
164.12	13.2105	40.019
171.131	13.4286	40.024
203.027	13.9397	40.013
220.762	14.3026	40.024
252.107	14.6772	40.013
269.842	14.9771	40.024
301.738	15.2828	40.013
320.573	15.5498	40.019
353.156	15.8033	40.019
369.929	16.0172	40.013
402.237	16.2273	40.013
418.872	16.4175	40.024
470.839	16.7824	40.019
501.773	16.9246	40.013
545.767	17.2348	40.024
602.271	17.4843	40.013
646.952	17.7418	40.024
701.532	17.9372	40.019
747.038	18.1565	40.029
801.756	18.3285	40.008
848.362	18.5124	40.029
901.017	18.6612	40.013
945.286	18.8074	40.024
1000.42	18.9566	40.013

## Sheet: 323K
PRESSURE	MASS%	TEMPERATURE
mbar	%	deg of C
0	0	60.053
4.625	2.06215	60.011
7.229	2.96821	59.948
10.241	3.39038	59.964
13.14	4.07773	59.948
15.133	4.15751	59.969
20.22	4.7648	59.964
20.293	4.98934	59.958
25.102	5.24133	59.943
30.212	5.66598	59.948
40.139	6.58569	59.953
40.421	6.36428	59.943
50.006	6.90215	59.937
59.918	7.37665	60.011
60.043	7.63195	59.953
70.568	7.83174	59.964
72.97	8.02941	59.958
80.494	8.20495	59.943
105.965	8.88501	59.948
121.226	9.56016	59.964
133.736	9.62743	59.953
163.707	10.2893	59.969
170.581	10.6572	59.948
203.302	11.0214	59.943
219.799	11.5037	59.953
252.795	11.7716	59.953
269.155	12.1914	59.958
302.013	12.3931	59.948
320.298	12.7882	59.948
352.331	12.9321	59.948
369.379	13.2748	59.953
402.099	13.394	59.932
419.972	13.7137	59.953
471.252	14.1044	59.948
502.46	14.1549	59.953
545.904	14.5949	59.958
601.446	14.7767	59.948
647.09	15.1593	59.958
700.982	15.3068	59.953
747.451	15.6241	59.953
801.068	15.7729	59.953
847.125	16.0188	59.964
903.079	16.1847	59.953
945.698	16.3744	59.953
1003.3	16.5267	59.948
1003.3	16.5267	59.948
