# Supplementary material for: Data concerning adsorption equilibria of carbon dioxide, nitrogen and oxygen over a zeolite molecular sieve 13X for the modelling of carbon dioxide capture from gaseous mixtures by adsorptive processes
Source: Data Brief. 2020 Apr 30;30:105638. doi: 10.1016/j.dib.2020.105638 (PMC7214829; doi:10.1016/j.dib.2020.105638)
Supplement: Supplementary file 1 [file mmc1.zip › Data_N2_Fig2_Tab2.xlsx]

## Sheet: 293K
PRESSURE	MASS%	TEMPERATURE
mbar	%	deg of C
0	0	19.041
101.566	0.113648	19.737
198.627	0.208894	19.919
297.476	0.30783	19.977
399.899	0.407156	19.982
498.336	0.498002	19.992
600.071	0.590156	19.987
697.683	0.676526	19.977
799.281	0.764192	19.977
899.78	0.848923	19.997
1001.65	0.932759	19.997
1099.26	1.01166	19.992
1199.49	1.09047	19.977
1598.3	1.51998	19.977
1797.26	1.67141	19.982
1997.86	1.82018	19.971
2997.61	2.47527	19.951
4997.5	3.51285	19.925

## Sheet: 313K
PRESSURE	MASS%	TEMPERATURE
mbar	%	deg of C
0	0	39.474
98.404	0.068089	40.096
198.627	0.139066	40.07
297.614	0.205466	40.023
399.212	0.272048	40.023
499.573	0.334925	40.013
599.797	0.396929	40.034
700.845	0.457287	40.013
800.931	0.516736	40.013
900.055	0.574333	40.023
1001.79	0.632917	40.028
1098.71	0.68709	40.013
1198.25	0.742469	40.023
1598.3	1.04841	40.018
1797.39	1.15889	39.986
1997.86	1.26877	40.002
2997.61	1.76712	39.96
4997.5	2.61807	39.913

## Sheet: 323K
PRESSURE	MASS%	TEMPERATURE
mbar	%	deg of C
0	0	59.623
102.184	0.065997	60.228
197.75	0.128161	60.033
302.38	0.179592	60.007
401.791	0.232264	60.096
502.85	0.283902	59.975
603.497	0.333281	60.017
702.908	0.379733	59.996
803.006	0.425729	60.023
898.023	0.468688	59.97
1000.87	0.513902	59.996
1198.73	0.600635	60.002
1397.96	0.689088	60.023
1598.3	0.777525	60.002
1797.39	0.856064	60.002
1998	0.943028	60.002
2997.74	1.33909	59.912
4998.74	2.01835	60.007
