# Supplementary material for: Data concerning adsorption equilibria of carbon dioxide, nitrogen and oxygen over a zeolite molecular sieve 13X for the modelling of carbon dioxide capture from gaseous mixtures by adsorptive processes
Source: Data Brief. 2020 Apr 30;30:105638. doi: 10.1016/j.dib.2020.105638 (PMC7214829; doi:10.1016/j.dib.2020.105638)
Supplement: Supplementary file 1 [file mmc1.zip › Data_O2_Fig3_Tab3.xlsx]

## Sheet: 293K
PRESSURE	MASS%	TEMPERATURE
mbar	%	deg of C
0	0	19.041
98.743	0.028236	20.083
99.018	0.035738	19.994
199.375	0.06624	19.994
299.732	0.105343	19.994
299.732	0.112667	19.994
398.714	0.142683	19.994
500.446	0.178965	19.994
500.446	0.186753	19.994
599.429	0.215395	19.994
697.036	0.251846	19.994
698.411	0.259078	19.994
800.143	0.288812	19.994
899.125	0.325438	19.994
900.5	0.331975	19.994
998.108	0.361587	19.994
1200.2	0.434036	19.994
1299.18	0.47449	19.994
1399.54	0.504864	19.994
1600.25	0.575418	19.994
1699.23	0.614591	19.994
1798.21	0.645201	19.994
1998.93	0.715833	19.994
2099.29	0.754055	19.994
2499.34	0.890757	19.994
2998.38	1.05566	19.994
3997.82	1.38303	19.994
3999.2	1.38295	19.994
5000.84	1.69814	19.989
5001.39	1.6987	19.994

## Sheet: 313K
PRESSURE	MASS%	TEMPERATURE
mbar	%	deg of C
0	0	39.474
98.88	0.028783	39.966
100.393	0.013131	39.966
200.75	0.055908	39.966
299.732	0.080096	39.966
300.145	0.069185	39.982
398.714	0.105903	39.966
500.446	0.13069	39.966
500.446	0.124731	39.966
599.429	0.156258	39.966
698.548	0.181802	39.977
701.161	0.177384	39.966
798.768	0.204541	39.966
899.125	0.230018	39.966
900.5	0.229323	40.019
998.108	0.255154	39.966
1200.2	0.305247	39.966
1299.18	0.328208	39.966
1399.54	0.353883	39.966
1600.25	0.403253	39.966
1699.23	0.426998	39.966
1798.21	0.454223	39.966
1998.93	0.505688	39.966
2099.29	0.528938	39.966
2499.34	0.625925	40.019
2998.38	0.757146	39.966
3999.2	1.00303	40.019
4000.57	1.0075	39.966
5000.57	1.25712	39.914
5000.57	1.25712	39.914

## Sheet: 323K
PRESSURE	MASS%	TEMPERATURE
mbar	%	deg of C
0	0	59.995
100.393	0.017415	60.006
100.393	0.022923	59.953
300.282	0.062815	59.958
300.969	0.060428	59.953
500.309	0.098779	59.953
500.584	0.100785	59.953
698.411	0.134284	59.964
699.648	0.136037	59.958
899.125	0.167214	59.953
900.5	0.169402	59.953
1299.18	0.240846	59.953
1299.18	0.242862	59.953
1699.23	0.319988	59.953
1700.61	0.322579	59.953
2099.29	0.395586	60.006
2099.29	0.398528	59.953
2499.34	0.475663	60.006
2499.34	0.479071	60.006
3999.2	0.769598	60.059
3999.2	0.772628	59.953
5000.29	0.943608	59.943
5000.98	0.958341	59.927
